# Supplementary material for: Exploring the Effects of Various Two-Dimensional Supporting Materials on the Water Electrolysis of Co-Mo Sulfide/Oxide Heterostructure
Source: Nanomaterials (Basel). 2023 Aug 31;13(17):2463. doi: 10.3390/nano13172463 (PMC10490037; doi:10.3390/nano13172463)
Supplement: Supplementary file 1 [file nanomaterials-13-02463-s001.zip]

Archive with 1 entries (1 files):
- nanomaterials-2582549-supplementary.pdf
